# Supplementary material for: Is ATP a signaling regulator for postharvest chilling tolerance in fruits?
Source: Hortic Res. 2024 Jul 26;11(9):uhae204. doi: 10.1093/hr/uhae204 (PMC11404123; doi:10.1093/hr/uhae204)
Supplement: Web_Material_uhae204 [file web_material_uhae204.zip]

Archive with 1 entries (1 files):
- Supplementary material-HR.docx
